# Supplementary material for: Class switch towards non-inflammatory, spike-specific IgG4 antibodies after repeated SARS-CoV-2 mRNA vaccination
Source: Sci Immunol. 2022 Dec 22:eade2798. doi: 10.1126/sciimmunol.ade2798 (PMC9847566; doi:10.1126/sciimmunol.ade2798)
Supplement: Supplementary file 2 — Data file S1 [file sciimmunol.ade2798_data_file_s1.zip]

Archive with 1 entries (1 files):
- sciimmunol.ade2798_data_file_s1.xlsx
