# Supplementary material for: Class switch towards non-inflammatory, spike-specific IgG4 antibodies after repeated SARS-CoV-2 mRNA vaccination
Source: Sci Immunol. 2022 Dec 22:eade2798. doi: 10.1126/sciimmunol.ade2798 (PMC9847566; doi:10.1126/sciimmunol.ade2798)
Supplement: Supplementary file 2 — Data file S1 [file sciimmunol.ade2798_data_file_s1.zip › sciimmunol.ade2798_data_file_s1.xlsx]

## Sheet: Fig.1 B
	IgG1 (µg/ml)						IgG2 (µg/ml)						IgG3 (µg/ml)						IgG4 (µg/ml)
Donor-ID	before	post 1st	post 2nd	FU post 2nd	post 3rd	FU post 3rd	before	post 1st	post 2nd	FU post 2nd	post 3rd	FU post 3rd	before	post 1st	post 2nd	FU post 2nd	post 3rd	FU post 3rd	before	post 1st	post 2nd	FU post 2nd	post 3rd	FU post 3rd
A1	2.05	21.57	655.13	n.a.	121.27	309.683	0.795107	3.12188	25.2633	n.a.	16.2398	20.6554	0.1	1.09	43.51	n.a.	0.86	1.68655	0.1	0.1	0.1	n.a.	36.42	182.825
A2	2.63	17.31	271.99	14.86	207.77	9.32412	1.26705	1.57821	10.0138	2.70889	47.9467	17.9758	0.1	2.12	19.71	0.19	1.92	0.166206	0.1	0.1	0.1	3.82	193.09	14.3391
A3	2.11	41.34	419.87	37.83	n.a.	n.a.	0.794259	2.51855	9.47063	10.4179	n.a.	n.a.	0.1	1.69	35.56	0.26	n.a.	n.a.	0.1	0.1	0.1	4.69	n.a.	n.a.
A4	1.47	6.87	435.22	32	551.46	59.1844	0.905165	1.0027	4.1497	0.998327	5.99189	1.21943	0.1	0.51	20.38	0.14	1.43	0.156828	0.1	0.1	0.1	1.1	32.04	8.99297
A5	1.89	5.17	921.09	50.16	405.31	425.142	0.799885	1.0691	6.4582	1.19737	9.32905	14.9738	0.1	0.63	58.8	0.32	4.34	1.14212	0.1	0.1	0.1	0.1	1.73	4.94154
A6	1.62	21.47	249.87	40.4	303.14	29.6017	0.786742	4.64093	18.7335	5.31888	15.5222	3.20214	0.1	1.29	40.27	0.43	2.34	0.210578	0.1	0.1	0.1	1.36	18.25	1.41536
A7	n.a.	18.62	121.5	54.06	201.41	466.14	n.a.	0.971287	3.17585	3.05439	21.1243	41.4636	n.a.	0.1	8.41	0.17	0.84	0.56019	n.a.	0.1	0.1	0.85	17.72	8.47398
A8	1.76	52.16	464.42	46.73	768.4	165.628	0.753098	2.17931	6.53308	0.947952	3.71463	0.588757	0.33	3.42	23.21	0.28	2.38	0.314544	0.1	0.1	0.1	0.1	2.28	0.0194191
A9	1.38	3.14	343.32	58.96	319.03	64.9879	0.857125	0.926795	10.5598	1.86125	8.44094	1.69964	0.19	0.34	18.72	0.48	2.17	0.182037	0.1	0.1	0.1	0.2	7.5	0.209321
A10	2.83	22.16	602.6	48.71	427.39	116.22	0.788878	1.10978	5.79568	1.57385	5.4764	1.17188	0.17	1.37	35.35	0.39	5.66	0.375591	0.1	0.1	0.1	0.1	0.1	0.1
A11	2.44	58.62	281.91	20.02	349.09	172.076	0.749935	n.a.	10.7592	0.974828	28.781	13.3388	0.1	1.88	15.5	0.11	1.46	0.400991	0.0960769	0.1	0.1	2.96	208.72	170.301
A12	2.6	8.98	627.13	46.58	372.69	913.306	1.28658	1.59158	54.2472	6.09278	25.4671	51.8444	0.1	2.09	44.83	0.36	2.33	0.473879	0.1	0.1	0.1	0.34	5.88	0.563672
A13	2.2	8.83	1192.18	24.75	431.92	507.067	0.766591	1.50468	8.69575	1.06982	11.9603	10.2923	0.1	1.01	62.31	0.4	4.26	0.749094	0.1	0.1	0.1	0.18	16.62	20.3392
A14	1.98	4.17	465.73	60.23	447.35	43.4803	0.761023	0.799751	5.01701	2.45695	24.4129	2.3859	0.1	0.1	15.47	0.26	1.13	0.139344	0.1	0.1	0.1	1.89	43.87	2.81609
A15	1.55	20.39	146.58	18.14	278.17	14.0131	0.782284	2.90818	18.2005	5.05431	117.297	4.81563	0.1	4.68	20.76	0.12	1	0.02193	0.1	0.1	0.1	0.74	2.32	0.1
A16	1.78	15.56	88.77	6.44	164.9	48.1551	0.97819	1.22399	4.03399	0.974264	6.45326	4.56642	0.1	1.89	16.5	0.54	1.06	0.795764	0.1	0.1	0.1	0.21	30.9	16.6205
A17	1.48	21.66	686.78	19.4	750.46	177.453	0.93653	3.69992	41.1417	2.88628	71.9461	17.1584	0.1	5.38	41.29	0.1	1.57	0.144273	0.1	0.1	0.1	0.13	13.27	2.25312
A18	1.39	14.71	211.22	17.82	206.34	10.2086	0.759166	0.872198	3.45226	1.2412	8.05991	0.449668	0.1	2.16	24.37	0.14	1.67	0.0108035	0.1	0.1	0.1	0.62	5.92	0.1
A19	1.92	5.85	81.3	17.56	139.61	19.1991	0.769112	1.20619	8.00956	2.04184	23.9047	2.65156	0.1	0.67	4.75	0.11	0.67	0.0697619	0.1	0.1	0.1	1.19	60.11	14.2404
A20	5.89	45.1	477.16	152.32	402.58	123.077	0.850323	1.30849	14.3142	8.16028	85.5565	8.14951	0.1	0.68	23.55	0.24	1.65	0.185978	0.1	0.1	0.1	2.72	120.3	14.1421
A21	1.56	19.37	232.66	24.59	210.62	17.014	0.742397	1.99135	5.71755	2.86821	64.421	3.1104	0.1	0.91	9.99	0.11	1.26	0.0417906	0.10992	0.1	0.1	1.98	100.48	7.26973
A22	1.93	27.92	201.81	31.09	304.73	575.794	0.760523	2.00306	9.35113	3.95625	58.0353	78.7207	0.1	3.78	21.73	0.24	1.39	1.40675	0.1	0.1	0.1	4.22	143.18	920.682
A24	1.41	1.97	342.6	26.35	181.52	37.3358	0.84908	0.925393	19.1382	3.77009	20.8653	2.05423	0.1	0.1	54.67	0.24	1.42	0.0784143	0.1	0.1	0.1	3.33	19.91	0.966104
A25	2.49	3.08	256.23	20.51	124.38	23.5762	0.880883	0.839765	4.0966	1.24016	3.22709	0.517898	0.1	0.1	10.77	0.13	1.22	0.0355565	0.1	0.1	0.1	0.4	3.11	0.0569127
A26	7.22	20.77	770.49	50.4	622.66	141.074	1.50735	1.71506	10.1922	3.17186	17.056	6.41304	0.1	1.01	30.4	0.22	2.6	0.180376	0.1	0.1	0.1	1.15	27.8	9.93865
A27	1.16	12.04	65.31	n.a.	n.a.	n.a.	0.731253	0.85214	6.5448	n.a.	n.a.	n.a.	0.1	3.8	37.13	n.a.	n.a.	n.a.	0.1	0.1	0.1	n.a.	n.a.	n.a.
A28	2.72	11.02	105.77	17.44	238.2	74.8281	0.751237	0.803969	4.72707	3.56217	207.489	217.176	0.1	0.1	4.92	0.1	1.31	1.05224	0.1	0.1	0.1	1.95	0.1	634.025
A29	1.8	39.86	255.03	20.15	268.75	305.903	1.10083	3.27203	11.4598	1.92203	37.7262	59.3465	0.1	0.82	11.8	0.1	0.62	0.440835	0.1	0.1	0.1	1.32	95.21	362.783
A31	1.55	5.1	201.82	13.62	129.96	77.3613	0.761487	0.895332	6.57148	1.6211	24.154	92.6547	0.1	0.92	15.56	0.1	0.71	0.970353	0.1	0.0417582	0.0582883	3.09	665.45	1000
	IgG1			IgG2			IgG3			IgG4
Dunn´s multiple comparisons test	Mean rank diff,	Summary	Adjusted P Value	Mean rank diff,	Summary	Adjusted P Value	Mean rank diff,	Summary	Adjusted P Value	Mean rank diff,	Summary	Adjusted P Value
before vs. post 1st	-37.4	ns	0.0526	-30.5	ns	0.2637	-66.49	****	<0,0001	1.672	ns	>0,9999
before vs. post 2nd	-118.8	****	<0,0001	-95.72	****	<0,0001	-125.5	****	<0,0001	1.603	ns	>0,9999
before vs. FU post 2nd	-55.13	***	0.0004	-49.79	**	0.0018	-27.33	ns	0.5302	-55.44	****	<0,0001
before vs. post 3rd	-116.7	****	<0,0001	-114	****	<0,0001	-84.83	****	<0,0001	-87.5	****	<0,0001
before vs. FU post 3rd	-84.5	****	<0,0001	-78.6	****	<0,0001	-31.88	ns	0.2112	-67.78	****	<0,0001
post 1st vs. post 2nd	-81.45	****	<0,0001	-65.22	****	<0,0001	-59	****	<0,0001	-0.06897	ns	>0,9999
post 1st vs. FU post 2nd	-17.73	ns	>0,9999	-19.29	ns	>0,9999	39.16	*	0.0354	-57.12	****	<0,0001
post 1st vs. post 3rd	-79.28	****	<0,0001	-83.47	****	<0,0001	-18.34	ns	>0,9999	-89.17	****	<0,0001
post 1st vs. FU post 3rd	-47.1	**	0.0041	-48.1	**	0.0031	34.6	ns	0.108	-69.45	****	<0,0001
post 2nd vs. FU post 2nd	63.72	****	<0,0001	45.93	**	0.0053	98.16	****	<0,0001	-57.05	****	<0,0001
post 2nd vs. post 3rd	2.165	ns	>0,9999	-18.25	ns	>0,9999	40.66	*	0.0239	-89.1	****	<0,0001
post 2nd vs. FU post 3rd	34.35	ns	0.1185	17.12	ns	>0,9999	93.6	****	<0,0001	-69.38	****	<0,0001
FU post 2nd vs. post 3rd	-61.56	****	<0,0001	-64.19	****	<0,0001	-57.5	***	0.0002	-32.06	ns	0.12
FU post 2nd vs. FU post 3rd	-29.37	ns	0.3844	-28.81	ns	0.4142	-4.556	ns	>0,9999	-12.33	ns	>0,9999
post 3rd vs. FU post 3rd	32.19	ns	0.2169	35.37	ns	0.1028	52.94	***	0.0008	19.72	ns	>0,9999

## Sheet: Fig.1 C+Suppl.Fig.1C
	post 2nd				FU post 2nd				post 3rd				FU post 3rd
Donor-ID	IgG1 (%)	IgG2 (%)	IgG3 (%)	IgG4 (%)	IgG1 (%)	IgG2 (%)	IgG3 (%)	IgG4 (%)	IgG1 (%)	IgG2 (%)	IgG3 (%)	IgG4 (%)	IgG1 (%)	IgG2 (%)	IgG3 (%)	IgG4 (%)
A1	90.49	3.49	6.01	0.01	n.a.	n.a.	n.a.	n.a.	69.38	9.29	0.49	20.84	60.15	4.01	0.33	35.51
A2	90.12	3.32	6.53	0.03	68.86	12.55	0.88	17.7	46.1	10.64	0.43	42.84	22.3	43	0.4	34.3
A3	90.29	2.04	7.65	0.02	71.11	19.58	0.49	8.82	n.a.	n.a.	n.a.	n.a.	n.a.	n.a.	n.a.	n.a.
A4	94.64	0.9	4.43	0.02	93.46	2.92	0.41	3.21	93.32	1.01	0.24	5.42	85.09	1.75	0.23	12.93
A5	93.37	0.65	5.96	0.01	96.88	2.31	0.62	0.19	96.34	2.22	1.03	0.41	95.28	3.36	0.26	1.11
A6	80.87	6.06	13.03	0.03	85.04	11.2	0.91	2.86	89.36	4.58	0.69	5.38	85.98	9.3	0.61	4.11
A7	91.23	2.38	6.31	0.08	92.99	5.25	0.29	1.46	83.54	8.76	0.35	7.35	90.23	8.03	0.11	1.64
A8	93.96	1.32	4.7	0.02	97.24	1.97	0.58	0.21	98.92	0.48	0.31	0.29	99.45	0.35	0.19	0.01
A9	92.12	2.83	5.02	0.03	95.87	3.03	0.78	0.33	94.63	2.5	0.64	2.22	96.88	2.53	0.27	0.31
A10	93.59	0.9	5.49	0.02	95.94	3.1	0.77	0.2	97.44	1.25	1.29	0.02	98.6	0.99	0.32	0.08
A11	91.45	3.49	5.03	0.03	83.19	4.05	0.46	12.3	59.36	4.89	0.25	35.49	48.32	3.75	0.11	47.82
A12	86.35	7.47	6.17	0.01	87.27	11.42	0.67	0.64	91.71	6.27	0.57	1.45	94.53	5.37	0.05	0.06
A13	94.37	0.69	4.93	0.01	93.75	4.05	1.52	0.68	92.93	2.57	0.92	3.58	94.17	1.91	0.14	3.78
A14	95.77	1.03	3.18	0.02	92.89	3.79	0.4	2.92	86.57	4.72	0.22	8.49	89.06	4.89	0.29	5.77
A15	78.96	9.8	11.18	0.05	75.41	21.01	0.5	3.08	69.75	29.41	0.25	0.58	73.95	25.41	0.12	0.53
A16	81.14	3.69	15.08	0.09	78.88	11.93	6.61	2.57	81.11	3.17	0.52	15.2	68.66	6.51	1.13	23.7
A17	89.27	5.35	5.37	0.01	86.16	12.82	0.44	0.58	89.63	8.59	0.19	1.58	90.07	8.71	0.07	1.14
A18	88.32	1.44	10.19	0.04	89.9	6.26	0.71	3.13	92.95	3.63	0.75	2.67	94.8	4.18	0.1	0.93
A19	86.34	8.51	5.04	0.11	84.01	9.77	0.53	5.69	62.24	10.66	0.3	26.8	53.09	7.33	0.19	39.38
A20	92.63	2.78	4.57	0.02	93.2	4.99	0.15	1.66	65.99	14.02	0.27	19.72	84.56	5.6	0.13	9.72
A21	93.64	2.3	4.02	0.04	83.22	9.71	0.37	6.7	55.9	17.1	0.33	26.67	62.01	11.34	0.15	26.5
A22	86.62	4.01	9.33	0.04	78.7	10.01	0.61	10.68	60.06	11.44	0.27	28.22	36.52	4.99	0.09	58.4
A24	82.26	4.59	13.13	0.02	78.21	11.19	0.71	9.88	81.14	9.33	0.63	8.9	92.34	5.08	0.19	2.39
A25	94.48	1.51	3.97	0.04	92.06	5.57	0.58	1.8	94.27	2.45	0.92	2.36	97.48	2.14	0.15	0.24
A26	94.98	1.26	3.75	0.01	91.73	5.77	0.4	2.09	92.92	2.55	0.39	4.15	89.51	4.07	0.11	6.31
A27	59.87	6	34.04	0.09	n.a.	n.a.	n.a.	n.a.	n.a.	n.a.	n.a.	n.a.	n.a.	n.a.	n.a.	n.a.
A28	91.56	4.09	4.26	0.09	75.65	15.45	0.43	8.46	53.28	46.41	0.29	0.02	8.07	23.43	0.11	68.39
A29	91.61	4.12	4.24	0.04	85.77	8.18	0.43	5.62	66.8	9.38	0.15	23.67	41.99	8.15	0.06	49.8
A31	90.09	2.93	6.95	0.03	73.9	8.8	0.54	16.77	15.84	2.94	0.09	81.13	6.61	7.91	0.08	85.4

## Sheet: Fig.2A
	CD27+ spike binding B-cells (%)			CD27- spike binding B-cells (%)
Donor ID	FU post 2nd	post 3rd	FU post 3rd	FU post 2nd	post 3rd	FU post 3rd
A6	0.51	1.18	0.69	0.052	0.035	0.1
A9	1.06	1.63	1.24	0.053	0.076	0.16
A11	0.38	0.99	0.98	0.044	0.046	0.08
A13	0.88	2.81	0.84	0.071	0.068	0.13
A16	0.45	0.91	0.41	0.037	0.022	0.03
A17	0.59	1.4	0.9	0.028	0.034	0.043
A18	0.095	0.34	0.11	0.021	0.035	0.036
A19	0.37	0.83	0.53	0.025	0.031	0.029
A24	0.91	1.8	1.54	0.19	0.2	0.1
A28	0.34	0.63	0.45	0.03	0.046	0.024
A29	0.35	0.45	0.75	0.031	0.051	0.045

## Sheet: Fig 2B+Suppl.Fig3B
	FU post 2nd (% IgG4)		post 3rd (% IgG4)		FU post 3rd (% IgG4)
Donor ID	non-spike	spike	non-spike	spike	non-spike	spike
A6	2.4	19	3.1	5.6	2.4	12.9
A9	6.9	11.6	2.1	5.6	2.4	12.5
A11	3.7	5.5	8.9	15.9	1.8	19.1
A13	1.7	10.6	0.9	6.7	0.9	14
A16	2.2	12.9	2.2	14.4	2.9	14.2
A17	0.7	11.4	0.3	7.6	1.2	9.6
A18	1.2	21.9	0.6	15.1	1.1	7.7
A19	1.8	19.8	1.1	18.1	1.4	27.8
A24	1.1	9.3	0.9	9.4	1.1	11.6
A28	1.8	25.7	1.3	32.8	1.2	37.2
A29	2	3.9	2.2	26.1	2	27
Paired T-Test	P-Value	Summary
FU Post 2nd	0.0005	***
post 3rd	0.0012	**
FU Post 3rd	0.0002	***

## Sheet: Fig.3A + Suppl.Fig6
	IgG1 (µg/ml)		IgG2 (µg/ml)		IgG3 (µg/ml)		IgG4 (µg/ml)		sum of all IgG
Donor-ID	post 2nd	post 3rd	post 2nd	post 3rd	post 2nd	post 3rd	post 2nd	post 3rd	post 2nd	post 3rd
1D	157.038	191.588	4.04	59.63	75.184	14.4735	0.776786	50.2572	237.042	315.948
3D	123.198	232.761	1.09	12.5	3.97919	1.91417	1.11299	8.91472	129.379	256.078
7D	131.168	131.855	4.35	13.7	3.07612	1.69131	1.2155	91.8308	139.819	239.079
8D	254.651	242.697	13.57	38.36	5.96909	4.83082	1.41116	17.2289	275.599	303.119
10D	175.703	239.299	4.09	20.54	4.47311	3.10885	0.508823	36.143	184.769	299.093
11D	365.213	506.779	1.03	5.38	12.057	6.28967	1.00646	14.9249	379.306	533.371
12D	379.373	587.395	20.92	44.61	9.49797	3.366	0.1	5.60117	409.787	640.973
13D	321.907	470.778	15.55	75.9	6.74385	5.33635	0.1	123.261	344.199	675.284
15D	209.997	654.41	8.94	11.94	4.85964	4.36301	0.1	5.95319	223.795	676.659
18D	560.717	429.665	7.73	21.38	4.40686	1.9827	0.1	41.8393	572.858	494.874
20D	148.138	366.134	6.39	10.91	2.01019	1.84548	0.776786	2.44481	157.322	381.326
21D	78.3263	174.494	8.44	44.02	3.28645	1.91466	0.951387	23.1204	91.01	243.54
22D	295.969	1769.62	6.03	17.23	9.5621	13.2518	1.2155	31.1605	312.781	1831.26
26D	160.829	233.224	4.11	17.03	4.76555	2.32944	1.41116	25.9557	171.118	278.538
27D	471.42	954.179	4.47	158.21	14.1229	5.64886	0.951387	143.668	490.964	1261.71
28D	413.879	623.152	8.82	29.71	8.52888	4.19646	0.1	50.8723	431.232	707.927
29D	111.407	113.855	2.26	21.17	3.69494	1.53877	1.50525	8.16967	118.869	144.736
31D	746.188	926.194	9.26827	9.26827	14.479	2.8654	0.866061	600	761.54	1529.06
32D	280.214	215.533	2.89	39.45	5.27208	1.94448	0.894899	77.5073	289.263	334.425
36D	382.819	595.283	3.03	19.83	9.57293	3.61653	0.1	7.21793	398.537	616.402
37D	146.049	115.043	6.15	10.28	2.49632	0.909779	0.1	19.3352	153.428	198.86
38D	139.284	136.002	4.88	63.57	3.5172	2.09939	0.1	184.083	151.929	329.863
39D	147.671	187.353	9.13	7.68	2.8147	1.23119	0.1	32.8311	159.716	229.096
40D	213.308	226.832	7.67	40.95	2.95338	1.27789	0.1	129.031	223.928	398.091
41D	15.6	250.843	2.47	31.85	2.0356	3.8312	0.836787	15.4726	20.9486	301.985
42D	275.147	220.296	3.29	26.74	6.23634	2.04939	1.99204	36.7025	286.666	285.794
43D	177.523	175.284	4.18	18.44	15.364	6.68334	1.2155	59.1123	198.277	259.507
44D	193.424	489.492	9	23.57	3.81376	1.73639	1.86348	1.26548	208.092	516.074
46D	211.154	243.198	7.87	16.19	3.44088	2.715	1.31471	13.8447	223.767	275.949
47D	107.913	248.006	4.54	12.94	3.1144	1.80956	0.1	37.6648	115.564	300.424
48D	323.057	287.663	7.98	86.48	12.9443	3.94145	0.100135	279.769	344.081	657.847
49D	292.332	382.571	39.37	12.91	24.1865	7.28056	0.1	11.6299	355.888	414.386
50D	263.848	295.579	26.06	30.61	9.5176	2.20748	0.241538	37.7218	299.671	366.117
53D	348.23	457.497	4.06	27.8	5.26262	2.51638	0.34343	56.8604	357.887	544.677
57D	342.753	333.155	6.13	10.19	9.81617	6.42372	0.649634	10.3869	359.35	360.147
58D	509.943	618.293	8.03	19.5	10.9637	6.07142	1.2155	2.11816	530.153	645.985
59D	198.302	565.915	16.66	33.12	3.17498	1.55746	1.2155	17.7993	219.351	618.404
62D	151.509	306.162	3.82	39.2	3.96344	1.39707	2.03434	96.9394	161.315	443.701

## Sheet: Fig 3B
	IgG1(µg/ml)		IgG4 (µg/ml)
donor-ID	post 2nd	post 3rd	post 2nd	post 3rd
1D	43.1	32.4828	0.1	9.96967
7D	27.3997	20.8123	0.1	24.9953
13D	137.58	160.99	0.43	27.1126
27D	115.131	142.028	0.1	33.7157
31D	388.41	352.118	0.1	87.5984
38D	25.3443	20.2155	0.1	18.9513
42D	76.3413	49.5667	0.1	8.93485
43D	68.1252	34.5735	0.1	18.0136
48D	86.4275	56.2495	0.1	27.4161
58D	308.299	219.398	0.1	0.1
Paired T-Test	P-Value	Summary
IgG1	0.1071	ns
IgG4	0.0083	**

## Sheet: Fig.3C
	Avidity Index
donor-ID	post 2nd	post 3rd
1D	65.53	88.4
7D	64.41	88.26
13D	60.86	91.36
27D	60	88.23
31D	71.8	91.13
38D	66.53	86.02
42D	58.26	89.68
43D	61.04	89.65
48D	65.24	85.8
58D	71.67	93.09
Paired T-Test	P-Value	Summary
Avidity	<0.0001	****

## Sheet: Fig3 D
	trim.Spike (BAU/ml)
donor-ID	post 2nd	post 3rd
1D	21967.6	16827
7D	8230.2	23649.3
13D	38331.7	70840
27D	27651	63780
31D	69180	83700
38D	7227.7	17531.3
42D	18662.2	16646.8
43D	15355.2	20611
48D	21260.6	35261.8
58D	59100	51300
Paired T-Test	P-Value	Summary
Trim. Spike	0.0379	*

## Sheet: Fig3E
	sVNT (AU/ml)
donor-ID	post 2nd	post 3rd
1D	664.63	807.51
7D	217.23	796.31
13D	807.59	935.52
27D	819.3	918.72
31D	995.54	989.51
38D	390.92	798.35
42D	668.87	886.61
43D	471.81	907.94
48D	799.59	928.7
58D	888.51	951.27
Paired T-Test	P-Value	Summary
sVNT	0.0052	**

## Sheet: Fig3F
	pVNT (omicron, IC50)
donor-ID	post 2nd	post 3rd
1D	36.95	381
7D	15.06	161.9
13D	14.43	2505
27D	11.15	1641
31D	117.4	4495
38D	12.95	212.2
42D	5.046	388.6
43D	35.42	320.7
48D	55.49	393.3
58D	71.77	2176
Paired T-Test	P-Value	Summary
pVNT	0.022	*

[truncated: 9 more sheets: Fig3H, Fig3I, Suppl. Fig1A, Suppl. Fig1B, suppl. Fig2, suppl. Fig5A+B , Suppl. Fig5C, Suppl. Fig.8 2x RNA, Suppl. Fig.8 3x RNA ]
